# Supplementary material for: New Lepidium (Brassicaceae) from New Zealand
Source: PhytoKeys. 2013 Jun 17;(24):1–147. doi: 10.3897/phytokeys.24.4375 (PMC3689132; doi:10.3897/phytokeys.24.4375)
Supplement: XML Treatment for Lepidium amissum [file phytokeys.24.4375-treatment2.xml]

<!DOCTYPE tp:taxon-treatment
  PUBLIC "-//TaxonX//DTD Taxonomic Treatment Publishing DTD v0 20100105//EN" "tax-treatment-NSO.dtd">
<tp:taxon-treatment xmlns:tp="http://www.plazi.org/taxpub"><tp:treatment-meta><mixed-citation publication-type="journal"><person-group><name><surname>de Lange</surname><given-names>P. J.</given-names></name><name><surname>Heenan</surname><given-names>P. B.</given-names></name><name><surname>Houliston</surname><given-names>G. J.</given-names></name><name><surname>Rolfe</surname><given-names>J. R.</given-names></name><name><surname>Mitchell</surname><given-names>A. D.</given-names></name></person-group><article-title>New
                    <italic>Lepidium</italic> (Brassicaceae) from New Zealand</article-title><source>PhytoKeys</source><day>17</day><month>6</month><year>2013</year><volume>2013</volume><issue>24</issue><fpage>1</fpage><lpage>147</lpage><pub-id pub-id-type="doi">10.3897/phytokeys.24.4375</pub-id></mixed-citation></tp:treatment-meta><tp:nomenclature><tp:taxon-name>
                        <tp:taxon-name-part taxon-name-part-type="genus">Lepidium</tp:taxon-name-part>
                        <tp:taxon-name-part taxon-name-part-type="species">amissum</tp:taxon-name-part>
                        <object-id xmlns:xlink="http://www.w3.org/1999/xlink" xlink:type="simple">urn:lsid:ipni.org:names:77129254-1</object-id>
                        <object-id xmlns:xlink="http://www.w3.org/1999/xlink" xlink:type="simple">http://species-id.net/wiki/Lepidium_amissum</object-id>
                    </tp:taxon-name><tp:taxon-status xmlns:xlink="http://www.w3.org/1999/xlink" xlink:type="simple">sp. nov.</tp:taxon-status></tp:nomenclature><tp:treatment-sec sec-type="Latin"><p><italic>A L. obtusato habitu suberecto parce ramoso et sine rhizome, caulibus arcutis potius quam flexuosis, foliis rosulae et caulis inferi profunde denticutis persistente oblanceolato-spathulatis ad obovato-spathulatis, foliis caulis superi sparsis lanceolatis ad anguste oblanceolatis vel obdetoideis truncatis et profunde dentatis (raro integris) paribus dentorum usque ad 6 profunde incises et sparsim foliaceis, racemis longioribus quibus non obscuris caulibus vegetativis siliclisque parvioribus et angustioribus differt</italic>.</p></tp:treatment-sec><tp:treatment-sec sec-type="Holotype"><title>Holotype.</title><p><bold>New Zealand (<xref ref-type="fig" rid="F16">Fig. 16</xref>):</bold> Cliffs between Karekare and Manukau Heads, January 1917, T. F. Cheeseman s.n., AK 4474! Isotypes: AK 206570!, WELT SP030095!</p><fig id="F16" position="float" orientation="portrait"><label>Figure 16.</label><caption><p>Holotype of <italic><tp:taxon-name>Lepidium amissum</tp:taxon-name></italic> de Lange et Heenan.</p></caption><graphic xmlns:xlink="http://www.w3.org/1999/xlink" xlink:href="PhytoKeys-024-001-g016.jpg" position="float" orientation="portrait" xlink:type="simple"/></fig></tp:treatment-sec><tp:treatment-sec sec-type="Etymology"><title>Etymology.</title><p>The epithet ‘<italic>amissum</italic>’ is derived from the Latin ‘<italic>amissus</italic>’ meaning ‘lost’ and is used here to refer to the loss though extinction, of this plant from the New Zealand flora.</p></tp:treatment-sec><tp:treatment-sec sec-type="Description"><title>Description</title><p><bold>(<xref ref-type="fig" rid="F17">Figs 17</xref><xref ref-type="fig" rid="F18"/><xref ref-type="fig" rid="F19"/><xref ref-type="fig" rid="F20">–20</xref>).</bold> Glabrous, suberect, sparingly branched, succulent, perennial, herb forming open patches up to c. 1 m diam. Rootstock stout, woody, exposed portion rough, covered in old dead stem and rosette-leaf remnants admixed with actively growing stems. Stems arching, widely spreading, possibly with apices weakly ascendent, succulent, mature stems woody, 200–300 × 3–6 mm, densely leafy near base, leaves more widely spaced along upper stems. Leaves glabrous, coriaceous, probably succulent, dark green, planar, variable size and shape. Rosette leaves persistent at fruiting 71.7–95.2 × 12.4–23.2 mm, oblanceolate-spathulate to obovate-<!--PageBreak--><!--PageBreak-->spathulate; apex, truncate, praemorse, with 3–8 deeply incised teeth; margin coarsely and often irregularly incised or dentate, often weakly bidentate, with 24–36 pairs of teeth; teeth up to 4.8 mm deep, irregular in size, protruding beyond leaf outline; base narrowly attenuate to cuneate, ± decurrent, petiole distinct, 43.4–55.2 × 1.4–2.3 mm long, slightly winged, or not, channelled. Lower stem leaves similar to rosette leaves, apparently persistent, widely spaced, gradually decreasing in size toward inflorescence; petioles distinct, slightly winged or not. Upper stem leaves much reduced; lamina 10.3–27.5 × 3.4–7.6 mm, lanceolate, narrowly oblanceolate, lanceolate to narrowly <!--PageBreak-->obdeltoid, apex truncate, with 3–4 prominent teeth, margins prominently toothed in upper ⅓ of lamina with 4–6 deeply incised pairs of teeth (rarely entire except for apex), base cuneate to broadly cuneate; petiole distinct or indistinct, up to 6 mm long when present, channelled. Inflorescence racemose, terminal and lateral, conspicuous, sparingly leafy and unfettered by associated vegetative leafy stems; racemes 22–68 mm long, rachis 0.9–1.6 mm diam., glabrous; pedicels 2.8–3.2 mm long at flowering, erecto-patent, elongating somewhat after anthesis, glabrous. Flowers 4.3–4.6 mm diam. Sepals 4, saccate, overlapping at base, green, apex obtuse, margin white, shape and size dimorphic; lateral sepals 2.2–2.9 × 2.1–3.0 mm, suborbicular, mostly glabrous, sometimes sparsely hairy, hairs 0.2–0.4 mm long, caducous; median sepals 1.9–2.9 × 1.5–1.7 mm, broadly elliptic to obovate, abaxial surface glabrescent, sparsely hairy, hairs 0.2–0.4 mm long, caducous. Petals white, 1.3–1.8 × 1.3–1.8 mm, erect, claw minute, 0.2–0.3 mm; limb orbicular, apex obtuse. Stamens 4, ± equal lengths, 1.2–1.8 mm long, base 0.6–1.0 mm wide; anthers 0.6–0.8 mm long, yellow, pollen yellow. Ovary 1.3–1.8 × 1.3–1.7 mm, broadly ovate to suborbicular green, apex distinctly notched; style 0.3–0.5 mm long, cylindrical below, spreading at apex; stigma 0.5–0.6 mm diam. Nectaries 4, green, 0.12–0.14 × c. 0.09 mm, narrow oblong, apex obtuse. Silicles 3.4–4.5 × 2.9–3.9 mm, broadly ovate, oval to obovate, apex prominently notched, valves yellow-green (in dried specimens), glabrous, slightly winged; style 0.2–0.5 mm long, not or only slightly exserted. Seeds 2.0–2.7 × 1.8–2.0 mm, obovate, broadly obovate, brown to orange-brown, not winged. FL: Dec–Jan. FR: Dec–Jan.</p><fig id="F17" position="float" orientation="portrait"><label>Figure 17.</label><caption><p>Basal stem leaves of <italic><tp:taxon-name>Lepidium amissum</tp:taxon-name></italic>. AK 4473</p></caption><graphic xmlns:xlink="http://www.w3.org/1999/xlink" xlink:href="PhytoKeys-024-001-g017.jpg" position="float" orientation="portrait" xlink:type="simple"/></fig><fig id="F18" position="float" orientation="portrait"><label>Figure 18.</label><caption><p>Basal stem leaf of <italic><tp:taxon-name>Lepidium amissum</tp:taxon-name></italic>. AK 4473.</p></caption><graphic xmlns:xlink="http://www.w3.org/1999/xlink" xlink:href="PhytoKeys-024-001-g018.jpg" position="float" orientation="portrait" xlink:type="simple"/></fig><fig id="F19" position="float" orientation="portrait"><label>Figure 19.</label><caption><p>Upper-stem leaves and inflorescences of <italic><tp:taxon-name>Lepidium amissum</tp:taxon-name></italic>. AK 4473.</p></caption><graphic xmlns:xlink="http://www.w3.org/1999/xlink" xlink:href="PhytoKeys-024-001-g019.jpg" position="float" orientation="portrait" xlink:type="simple"/></fig><fig id="F20" position="float" orientation="portrait"><label>Figure 20.</label><caption><p>Mature silicle of <italic><tp:taxon-name>Lepidium amissum</tp:taxon-name></italic>. AK 4473. Scale bar = 1 mm.</p></caption><graphic xmlns:xlink="http://www.w3.org/1999/xlink" xlink:href="PhytoKeys-024-001-g020.jpg" position="float" orientation="portrait" xlink:type="simple"/></fig></tp:treatment-sec><tp:treatment-sec sec-type="Representative Specimen"><title>Representative Specimen.</title><p><bold>New Zealand (North Island)</bold>: North Auckland, Cliffs north of the Manukau heads, December 1870, T. F. Cheeseman s.n., (AK 4473).</p></tp:treatment-sec><tp:treatment-sec sec-type="Distribution"><title>Distribution</title><p><bold>(<xref ref-type="fig" rid="F15">Fig. 15</xref>).</bold> Endemic. New Zealand, North Island, where it was recorded from ‘between Manukau Heads and Karekare’ (<xref ref-type="bibr" rid="B11">Cheeseman 1906</xref>, <xref ref-type="bibr" rid="B12">1925</xref>), not <!--PageBreak-->the ‘Titirangi’ noted by <xref ref-type="bibr" rid="B60">Kirk (1899)</xref>. <italic><tp:taxon-name>Lepidium amissum</tp:taxon-name></italic> was last collected from the west Auckland coastline in 1917 and is presumed to be extinct.</p></tp:treatment-sec><tp:treatment-sec sec-type="Recognition"><title>Recognition.</title><p><italic><tp:taxon-name>Lepidium amissum</tp:taxon-name></italic> had previously been included in <italic><tp:taxon-name>Lepidium obtusatum</tp:taxon-name></italic>, perhaps because the species have no obvious floral differences and both have deeply notched and winged silicles with tapering bases. However, from <italic><tp:taxon-name>Lepidium obtusatum</tp:taxon-name></italic>, <italic><tp:taxon-name>Lepidium amissum</tp:taxon-name></italic> differs by the non-rhizomatous, suberect growth habit; arching, sparingly leafy stems (<xref ref-type="fig" rid="F16">Fig. 16</xref>); long persistent, deeply, and sharply incised rosette and lower stem leaves (<xref ref-type="fig" rid="F17">Figs 17</xref><xref ref-type="fig" rid="F18">, 18</xref>); upper stem leaves which are lanceolate, narrowly oblanceolate, to narrowly obdeltoid and mostly prominently toothed, with up to 6 pairs of deeply incised teeth, and with a truncate apex bearing 3–4 prominent teeth. The inflorescences of <italic><tp:taxon-name>Lepidium amissum</tp:taxon-name></italic> are larger, only sparsely leafy when mature, and without associated vegetative stems (<xref ref-type="fig" rid="F19">Fig. 19</xref>). The silicles are smaller than those of <italic><tp:taxon-name>Lepidium obtusatum</tp:taxon-name></italic> (<xref ref-type="fig" rid="F20">Fig. 20</xref>).</p></tp:treatment-sec><!--PageBreak--><tp:treatment-sec sec-type="Ecology"><title>Ecology.</title><p>Little is known about the habitat preferences and ecology of <italic><tp:taxon-name>Lepidium amissum</tp:taxon-name></italic>, beyond that it grew on sea cliffs (<xref ref-type="bibr" rid="B11">Cheeseman 1906</xref>, <xref ref-type="bibr" rid="B12">1925</xref>).</p></tp:treatment-sec><tp:treatment-sec sec-type="Conservation Status"><title>Conservation Status.</title><p><italic><tp:taxon-name>Lepidium amissum</tp:taxon-name></italic> is considered to be extinct. There have been repeated unsuccessful surveys for this species over the last fifty years by various botanists. Aside from the type the species is known from only one collection made in 1917. This collection and the type came from an ill defined area of coastline stretching for some 6 km from the Manukau Heads to Karekare. Today this coastline is protected within the Centennial Park, Waitakere Ranges. However, during the period when this species was gathered, all of the coastline was being modified as a result of kauri (<italic><tp:taxon-name>Agathis australis</tp:taxon-name></italic> (D.Don) Lindl.) logging (see <xref ref-type="bibr" rid="B48">Harvey 2001</xref>, <xref ref-type="bibr" rid="B49">2006</xref>; <xref ref-type="bibr" rid="B62">MacDonald and Kerr 2009</xref>), and this may have contributed to its eventual extirpation. It does seem that <italic><tp:taxon-name>Lepidium amissum</tp:taxon-name></italic> was already uncommon at the time of its discovery and it is possible that the gatherings made by Thomas Cheeseman where sufficient to cause its extinction as they are copious and comprise many stems.</p></tp:treatment-sec><tp:treatment-sec><!--Section generated to contain objects referenced in tp:taxon-treatment.--><fig id="F15" position="float" orientation="portrait"><label>Figure 15.</label><caption><p>Distribution of <italic><tp:taxon-name>Lepidium aegrum</tp:taxon-name></italic>, <italic><tp:taxon-name>Lepidium amissum</tp:taxon-name></italic>, <italic><tp:taxon-name>Lepidium castellanum</tp:taxon-name></italic> (Kermadec Islands only), <italic><tp:taxon-name>Lepidium banksii</tp:taxon-name></italic>, and <italic><tp:taxon-name>Lepidium crassum</tp:taxon-name></italic>.</p></caption><graphic xmlns:xlink="http://www.w3.org/1999/xlink" xlink:href="PhytoKeys-024-001-g015.jpg" position="float" orientation="portrait" xlink:type="simple"/></fig></tp:treatment-sec><ref-list><ref id="B11"><mixed-citation xmlns:xlink="http://www.w3.org/1999/xlink" xlink:type="simple"><person-group><name name-style="western"><surname>Cheeseman</surname><given-names>TF</given-names></name></person-group> (<year>1906</year>)<source> Manual of the New Zealand flora. Government Printer, Wellington.</source></mixed-citation></ref><ref id="B12"><mixed-citation xmlns:xlink="http://www.w3.org/1999/xlink" xlink:type="simple"><person-group><name name-style="western"><surname>Cheeseman</surname><given-names>TF</given-names></name></person-group> (<year>1925</year>)<source> Manual of the New Zealand flora. 2nd ed. Government Printer, Wellington.</source></mixed-citation></ref><ref id="B60"><mixed-citation xmlns:xlink="http://www.w3.org/1999/xlink" xlink:type="simple"><person-group><name name-style="western"><surname>Kirk</surname><given-names>T</given-names></name></person-group> (<year>1899</year>)<source> The Student’s Flora of New Zealand. Government Printer, Wellington.</source></mixed-citation></ref><ref id="B48"><mixed-citation xmlns:xlink="http://www.w3.org/1999/xlink" xlink:type="simple"><person-group><name name-style="western"><surname>Harvey</surname><given-names>B</given-names></name></person-group> (<year>2001</year>)<source> Whatipu: the story of Whatipu and early Huia. Dunmore Press Ltd., Palmerston North.</source></mixed-citation></ref><ref id="B49"><mixed-citation xmlns:xlink="http://www.w3.org/1999/xlink" xlink:type="simple"><person-group><name name-style="western"><surname>Harvey</surname><given-names>B</given-names></name></person-group> (<year>2006</year>)<article-title> The Manukau shore’</article-title> In: <person-group><name name-style="western"><surname>Harvey</surname><given-names>B</given-names></name><name name-style="western"><surname>Harvey</surname><given-names>T</given-names></name></person-group> (<role>Eds</role>). <issue-title>Waitakere Ranges – Ranges of Inspiration, The Waitakere Ranges Protection Society Inc.</issue-title><source>, New Lynn</source>: <fpage>221</fpage>-<lpage>233</lpage>.</mixed-citation></ref><ref id="B62"><mixed-citation xmlns:xlink="http://www.w3.org/1999/xlink" xlink:type="simple"><person-group><name name-style="western"><surname>MacDonald</surname><given-names>F</given-names></name><name name-style="western"><surname>Kerr</surname><given-names>R</given-names></name></person-group> (<year>2009</year>)<source> West: the history of Waitakere. Random House, Auckland.</source></mixed-citation></ref></ref-list></tp:taxon-treatment>
